# Supplementary material for: DeepPurpose: a deep learning library for drug–target interaction prediction
Source: Bioinformatics. 2020 Dec 12;36(22-23):5545–7. doi: 10.1093/bioinformatics/btaa1005 (PMC8016467; doi:10.1093/bioinformatics/btaa1005)
Supplement: btaa1005_Supplementary_Data [file btaa1005_supplementary_data.zip]

Archive with 2 entries (2 files):
- DeepPurpose_BIOINFO_SUPP (1).pdf
- DeepPurpose-Bioinfo.zip
